# Supplementary material for: Fungal Pathogens in Pet Dogs and Cats in Grenada: Identification and Antifungal Susceptibility
Source: J Fungi (Basel). 2025 Aug 12;11(8):590. doi: 10.3390/jof11080590 (PMC12387588; doi:10.3390/jof11080590)
Supplement: Supplementary file 1 [file jof-11-00590-s001.zip]

Archive with 1 entries (1 files):
- jof-3670210-supplementary.pdf
